# Supplementary material for: The Effect of the COVID-19 Pandemic Lockdown on Self-Harm: A Meta-Analysis
Source: Alpha Psychiatry. 2025 Apr 22;26(2):39868. doi: 10.31083/AP39868 (PMC12059762; doi:10.31083/AP39868)
Supplement: Supplementary file 1 [file 2757-8038-26-2-39868-s1.zip]

Archive with 2 entries (2 files):
- v4.2-Supplementary materia-final.docx
- v4.2-Supplementary material-PRISMA_2020_checklist-final.docx
